# Supplementary material for: Leishmanicidal Activity of Guanidine Derivatives against Leishmania infantum
Source: Trop Med Infect Dis. 2023 Feb 25;8(3):141. doi: 10.3390/tropicalmed8030141 (PMC10051705; doi:10.3390/tropicalmed8030141)
Supplement: Supplementary file 1 [file tropicalmed-08-00141-s001.zip]

Archive with 1 entries (1 files):
- tropicalmed-2125185-supplementary.pdf
